# Supplementary material for: α7nAChR activation in AT2 cells promotes alveolar regeneration through WNT7B signaling in acute lung injury
Source: JCI Insight. 2023 Aug 8;8(15):e162547. doi: 10.1172/jci.insight.162547 (PMC10445688; doi:10.1172/jci.insight.162547)
Supplement: Supporting data values [file jciinsight-8-162547-s088.xlsx]

## Sheet: Figure1B
PBS	LPS
391	509
367	502
366	550

## Sheet: Figure1D
	LPS+PBS			LPS+GTS-21
0 days	1.48247	1.19759	0.563237	1.48247	1.19759	0.563237
3 days	6.04399	2.80408	1.76162	4.18159	2.80516	2.78477
7 days	10.3908	3.30269	10.6483	5.83628	4.29877	2.21913
14 days	5.96458	23.1384	17.0849	5.3356	4.67453	30.029

## Sheet: Figure2A
	Chrna7f/f+PBS						SftpccreChrna7f/f+PBS						Chrna7f/f+LPS						SftpccreChrna7f/f+LPS
0	20.25	18.9	20.79	22.8	22.2		18.16	18.5	22				19.9	20.2	20.9	25.4	24.7	22.6	20.23	19.84	19.4	27.4	23.7	22.4
1	19.86	18.28	19.99	21.7	21.1		17.9	18.7	21.4				18.33	17.44	18.06	23.3	21.8	19.6	18.47	17.12	17.01	24.3	21.2	18.9
2	21.4	18.77	20.3	22.9	21		18.65	19.39	22.5				15.7	16.34	16.43	21.05	20.63	19.95	16	15.05	15.29	22.45	18.4	16.4
3	21.5	19.28	20.88	22.9	21.6		18.95	19.28	22.88				14.84	16.26	15.57	19.6	19	21.5	15.15	14.22	14.24	21	17.2	14.8
4	21.6	19.44	21.29	23	21.8		18.64	19.3	22.59				14.05	16.94	15.46	18.5	18.5	22	14.19	14	13.4	20.1	16	13.8
5	21.68	19.39	21.56	23.6	21.9		18.8	19.75	22.67				13.53	18.4	17.19	17.4	19	23	14.49	13.4	13.32	19	15.4	13.2
6	21.75	19.67	21.71	23.9	22.3		19.1	19.8	23				14.55	19.3	18.14	16.9	19	21.7	15.2	13.35	13.5	20	14.1	13.4
7	21.8	19.7	21.6	24	22.6		19.4	19.82	23.6				15.71	20.52	19.71	18.6	21.2	23.5	16.12	13.3	14.3	20.7	14.5	13.5

## Sheet: Figure2C
Chrna7f/f+PBS	SftpccreChrna7f/f+PBS	Chrna7f/f+LPS	SftpccreChrna7f/f+LPS
0	0	2	4
0	0	1	4
0	0	3	4
0	0	3	3
0	0	3	4

## Sheet: Figure2E
Chrna7f/f+PBS	SftpccreChrna7f/f+PBS	Chrna7f/f+LPS	SftpccreChrna7f/f+LPS
2.57	2.54	2.94	9.53
2.55	2.87	3.02	13
4.04	5.3	2.98	13.4
		2.67	10.7

## Sheet: Figure2F
Chrna7f/f+PBS	SftpccreChrna7f/f+PBS	Chrna7f/f+LPS	SftpccreChrna7f/f+LPS
4.29	5.12	7.94	10.4
4.12	4.19	8.14	16.3
3.82	6.08	7.95	16
		11.1	11.8

## Sheet: Figure2G
	Chrna7f/f+PBS			SftpccreChrna7f/f+PBS			Chrna7f/f+LPS			SftpccreChrna7f/f+LPS
Il6	0.826047	1.29253	0.936599	1.49192	0.999281	0.733901	2.35413	2.03059	2.72922	10.1313	8.25107	7.71934
Il1β	0.763962	0.884367	1.48012	0.575141	0.873026	0.666421	0.538092	0.542177	0.534043	0.795197	0.764828	0.562429
Tnfα	0.908659	0.800085	1.37551	0.81272	1.47362	0.767821	0.753609	0.610546	0.930195	3.55905	4.71379	2.66941

## Sheet: Figure2H
	Chrna7f/f+PBS			SftpccreChrna7f/f+PBS			Chrna7f/f+LPS			SftpccreChrna7f/f+LPS
Neu%	15	17	32.1	20.1	17	23.5	29.5	27.6	23.7	57.9	54.2	46.4
Lym%	79.3	80.3	64.4	75.1	78.2	72.9	67.7	63.8	71	33.7	36.9	49.1
Mon%	5.2	2.1	2.9	4.3	4.6	3.3	2.2	8.2	5	1.6	1.6	3.6
Eos%	0.5	0.6	0.6	0.5	0.2	0.3	0.6	0.4	0.3	6.8	7.3	0.9

## Sheet: Figure3B
Chrna7f/f+PBS	SftpccreChrna7f/f+PBS	Chrna7f/f+LPS	SftpccreChrna7f/f+LPS
8.6	7.35	10.4	6.96
7.67	5.65	10.4	6.92
7.64	5.69	9.04	6.2
	10.6	9.16	5.99
	10.4	9.35

## Sheet: Figure3C
Chrna7f/f+PBS	SftpccreChrna7f/f+PBS	Chrna7f/f+LPS	SftpccreChrna7f/f+LPS
25.2	27.5	30.3	29.1
24.3	27.5	29.9	29.2
24.3	27.7	32.4	18.9
	26.9	32.4	18.7
	27.3	33

[truncated: 29 more sheets: Figure3D, Figure3E, Figure3G, Figure3H, Figure3J, Figure4C, Figure4D, Figure4E, Figure5A, Figure5B, Figure5H, Figure6C, Figure6D, Figure7D, Figure7E, Supplemental Figure1C, Supplemental Figure1D, Supplemental Figure1E, Supplemental Figure2A, Supplemental Figure2B …]
